# Supplementary material for: R2R3-MYB Transcription Factors Regulate Anthocyanin Biosynthesis in Grapevine Vegetative Tissues
Source: Front Plant Sci. 2020 May 7;11:527. doi: 10.3389/fpls.2020.00527 (PMC7221203; doi:10.3389/fpls.2020.00527)
Supplement: Supplementary file 2 [file Table_1.XLSX]

## Sheet: Supplementary Table S1
Table S1 qRT-PCR primers used in this study
Gene name	Gene ID	Forward primer (5'-3')	Reverse primer (5'-3')
PAL	100233012	GAGGGAGTAAAGGCCAGCAG	TTCCGGCATTCAAAAACCTGAT
PAL	100241377	ATGTGACTGTGGAGTTGTCG	CCGTTCCCAAATATTCCAGC
PAL1	100241575	ACTGATCAGATTCTTGAACGC	CGTTGAGGAGCTTAACGGTG
C4H	100253493	AGGAGGATCCGTTGTTCGTG	GCTTCTTCCTCTCCTCAAGA
4CL	100245991	GCGAGATCTGCATTCGAGGA	GCGGTACCTGGAAGCCTTTG
4CL	100254698	ATGCCGCTGTTGTTTCGATG	CGCAGGATTTTACCCGATGG
CHS2	100232843	TCTGAGCGAGTATGGGAACA	AGGGTAGCTGCGTAGGTTGG
CHS1	100263443	GCGGAAATTAGAAAGGCCCAG	TTTTTCACACATGCGCTTGAAC
CHS3	100258106	TCGGCTGAGGAAGGGCTGAA	GGCAAGTAAAGTGGAAACAG
CHI	100233078	CAGGCAACTCCATTCTTTTC	TTCTCTATCACTGCATTCCC
CHI2	100255217	tttcctgcaacttcatgcac	tggacaactctgttgcaagg
F3H	100233079	GAGAAAGAAGGCGACGTCCA	TGAAGTCGTTGTAGGCCACC
F3H	100253950	GAAACCGAAAGGCATTGAAG	GCGTAATGAAGTTCTCGGAG
F3'H	100232999	GTGGTGCAGTTTTCAGCTACC	ATCTCTGAGTCTCGGCTCCT
F3'5'H	100232896	ATGATGGAGGAGCACACGG	GAAGTGTCTGTTCCTGCAG
DFR	100233141	CCTCCGGTTTCATCGGTTCA	GAGAGTCAGATGCGTCTCCG
LDOX	100233142	tatgaccatctggcctaaga	agcgatagcaccgatagt
UFGT	100233099	CGAGCTTGTAGCCCTAGCTG	CACCATTCCGTACCCTCTGG
UFGT	100247914	TGCTTTGGAAGTGGCTGAGA	TTTGGTCTTGCACCTGCCCC
UFGT	100247997	ACTCTCACAAGCAGCTTCCA	ACCCCTAAACCACGATTTCAC
UFGT	100249635	GTCCCACTTTGGATCGCTGG	GGGTCTGGTCTTCATGACCT
FAOMT	100250579	CCAGCTCAAGTCATAGGGGC	TCCCTCATCGACAGGGACAT
GST4	100232976	GTCGAAGAGCCGGTACCTTG	AGCAGCCCTGTTGGAAATGT
GST	100242506	CACTCTTTTTGAATCTAGGGC	CTGGTATATTGCCGGATGAT
GST	100249365	CCCTTTCTCAACATGAGTCCCT	CAGTTGGACACAACGGCTTG
GST	100252492	AGACAAGAAGGTTCCACAGC	TCACCGCCAAAGTAGGGTTT
GST	100251558	GCGATGGCTATCCTACCAGG	GCCCACAGCACTCTGTAACT
GST	100258402	ACAAGAAGTGGACGGTTCCAG	TTGGACGCCATCCAGCAATA
GST	100853342	GCCGAAGTAGCAGTGAGTCC	CAGCACTTGTGACAGCCATTG
3AT	100249426	GGTCGAGTGACGAAGTGGAT	TCCCATAGCATTGACCGCAG
3AT	100259716	GTCACCAGCATCCACAACCTT	GTTGCATCTCCACCCAGTTTG
3AT	100261365	GCCTGAAAACTATTTCGCCAATC	CCCAGCAACTCCTACAGCTC
3AT	100263140	ACCACAAAGAGTATCGCAGCC	CTACTGCAGCCATTCGCATTC
MYBA1	100233098	AGAACAGGTTCGAGGTTG	TCTATTCAACCCTGCTCGG
MYBA3	100853472	TGTTGGGGAACAGATGGTCCTTG	AGAGGCTTGCGAGACTTTATAGC
MYBA5	100248383	GGAATGGTTGGACTGGTAGTTG	AGTATGTAACCTGCATTTCTCGG
MYBA6	100243253	AGGGGCTTAGAAATTGCCAC	GTTCAACCCCGATCGGAAAG
MYBA7	100265568	ATGAGGCTCCACAAGCTGTT	CCGAGGACGAGGCCTTATAG
MYB4A	100233133	AGTCTCCTTGGCAACAAATGG	GATCGATGCCTCGGTTCAGA
MYB4B	100245558	CCTCCTTGGTAACAAGTGGTCT	TCCACCAAAAGAGACGGTGG
MYBC2-L1	100233136	GCAACCGCTGGTCACTGAT	CGAGGGCGAGGGAAATTGT
MYBC2-L2	100257749	CGCTTCTTGGAAACAGGTGG	TTTGCTAGTACCCGAAGCCC
MYBC2-L3	100251783	TCGGGAACAGGTGGTCATTG	GGAGCCGGATGACATGGTAG
MYB4-like	100250750	GGAAACCGATGGTCCCTGAT	TGTTACCGGGTGTTGACGAG

## Sheet: Supplementary Table S2
	Table S2 The differentially expressed R2R3-MYB family members detected in Yan73 and its male parent leaf tissues (based on RNA-seq data)
Gene name	Gene ID	Yan73 leaf	Yan73 male parent leaf
		FPKM	FPKM	log2(Yan73 leaf/its male parent leaf)
	100233098	8.163	0.22	5.19961
	100233136	38.413	13.843	1.45938
	100243210	1.556	0.143	3.41687
	100243253	23.706	0.57	5.42012
	100243698	111.92	27.726	2.00993
	100244033	5.076	0.87	2.54043
	100244125	0.686	0	5.7243
	100244550	0.173	0	4.4587
	100244605	16.573	1.67	3.30083
	100244939	0.45	0	5.77677
	100244960	54.58	5.66	3.26536
	100244963	28.42	0.32	6.46393
	100245558	44.706	7.84	2.50512
	100245564	72.953	3.136	4.53637
	100245771	47.193	2.356	4.32193
	100246422	0.616	0.036	4.05687
	100246583	1.126	0.013	6.50857
	100246605	0.783	0.26	1.60413
	100248382	1.793	0.14	3.68989
	100248383	63.15	0.516	6.92078
	100249722	2.54	0.383	2.72073
	100250750	12.656	4.31	1.57607
	100250947	0.676	0	6.13934
	100251652	7.46	0.626	3.66754
	100251684	3.253	0	8.6629
	100251783	40.953	1.166	5.12416
	100253313	2.386	0.01	7.89422
	100254320	8.39	0.286	4.90197
	100255200	15.02	2.796	2.42428
	100255911	16.6	1.256	3.75592
	100257749	24.263	1.433	4.07258
	100257755	28.706	8.286	1.78963
	100259031	3.423	0.776	2.13934
	100260656	63.313	0.453	7.11991
	100260989	20.92	0	10.807
	100261001	36.276	3.333	3.43671
	100263069	25.22	5.56	2.17915
	100264512	19.036	6.33	1.5817
	100265568	2.54	0	7.85205
	100266257	1.433	0.24	2.55437
	100266336	6.453	1.17	2.45546
	100268113	27.26	10.333	1.42464
	100852592	1.656	0	7.07793
	104877823	2.96	0.086	4.80141
	104878347	14.08	0.073	7.51373
	104881670	3.953	0.22	4.17681
	104882307	12.016	0.016	9.43293
	100233018	14.023	104.656	-2.97094
	100233128	60.48	137.506	-1.19122
	100233133	39.493	97.4	-1.31064
	100233135	9.176	51.92	-2.51436
	100240910	1.98	4.46	-1.17031
	100242243	3.13	13.423	-2.10214
	100245492	2.403	13.883	-2.53517
	100246003	2.566	21.083	-3.04893
	100248153	0.086	3.623	-5.57748
	100249216	0.26	4.1	-3.96605
	100250017	2.543	5.133	-1.01795
	100251790	0.68	2.313	-1.86199
	100254518	0.503	6.81	-3.76191
	100256165	0.64	2.23	-1.8082
	100256383	0.103	4.32	-5.39516
	100260647	0.153	1.946	-3.69355
	100265304	1.083	19.826	-4.19467
	100267575	1.706	14.063	-3.04745

## Sheet: Supplementary Table S3
Table S3 The differentially expressed R2R3-MYB family members detected in Yan73 and its male parent stem tissues (based on RNA-seq data)
Gene ID	Yan73 stem	Yan73 male parent stem
	FPKM	FPKM	log2(Yan73 stem/its male parent stem)
100233072	2.16	0.746	1.45097
100233098	5.71	0.186	5.13862
100233136	24.34	4.4	2.46489
100240910	54.793	2.683	4.31442
100243253	10.783	0.176	5.96891
100243698	126.796	21.886	2.53546
100243754	0.16	0	4.36851
100244960	17	3.623	2.22349
100244963	9.633	0.883	3.44435
100245558	55.763	8.036	2.81157
100245564	10.023	3.3	1.61258
100245771	14.066	1.183	3.56472
100246422	16.526	6.053	1.44195
100248383	13.446	1.426	3.24669
100249492	0.44	0.146	1.66396
100249722	0.866	0.126	2.71643
100250947	0.67	0.056	3.49404
100251783	2.253	0.143	3.98708
100253313	0.626	0.086	2.90907
100255200	26.2	8.806	1.56856
100254320	11.41	0.35	5.08699
100257749	0.773	0.14	2.49404
100260656	23.976	0.09	8.09692
100260989	1.47	0	6.93144
100263069	48.81	6.503	2.91876
100264512	2.4	0.696	1.83507
100265568	0.876	0.156	2.75707
100266257	0.473	0.163	1.60951
100852592	1.043	0.16	2.78354
100853472	2.913	0.18	4.09656
104877823	0.813	0.11	2.51788
100233018	6.66	31.373	-2.31332
100233122	10.403	23.353	-1.17418
100233128	30.043	106.706	-1.82417
100233135	5.856	136.61	-4.54173
100240829	0.143	0.56	-1.97845
100241618	6.766	18.563	-1.46136
100242243	0.526	5.01	-3.2366
100243210	3.58	9.793	-1.4654
100243528	0.183	1.39	-2.88234
100243880	0.123	0.87	-2.76335
100244033	6.283	24.36	-1.94059
100244051	0	0.3	-5.17839
100244939	4.246	17.226	-2.02238
100245102	0.43	3.343	-2.95662
100245492	1.13	6.58	-2.48148
100246003	0.18	47.383	-8.04512
100248153	0.016	4.64	-7.92382
100248382	0.096	0.356	-1.84581
100249216	0.23	1.313	-2.50596
100251790	0.65	9.623	-3.89549
100253919	0.04	0.45	-3.67589
100254518	0.233	8.683	-5.19805
100255924	0.75	1.963	-1.29131
100256181	2.91	9.136	-1.65352
100256383	0.12	34.986	-8.16149
100257738	0.106	5.406	-5.68918
100259031	1.823	106.073	-5.88201
100260318	0.1	0.65	-2.72319
100260493	0.496	1.15	-1.19526
100260647	0.05	6.99	-7.12435
100261618	0.143	2.106	-3.83239
100263072	0	0.353	-4.89828
100263258	1.473	2.946	-1.00434
100265304	1.243	12.153	-3.29355
100266336	0.026	0.69	-4.64551
100266468	0.066	0.596	-3.2064
100267549	0.256	0.553	-1.09093
100267575	2.083	19.97	-3.26085

## Sheet: Supplementary Table S4
Table S4 The differentially expressed R2R3-MYB family members detected in Yan73 and its male parent tendril tissues (based on RNA-seq data)
Gene ID	Yan73 tendril	Yan73 male parent tendril
	FPKM	FPKM	log2(Yan73 tendril/its male parent tendril)
100233072	6.076	2.16	1.5086
100233098	4.936	0.066	6.40822
100233136	37.053	15.293	1.2759
100240910	34.29	5.37	2.66619
100243210	2.74	0.996	1.4328
100243253	6.796	0.583	3.55418
100243754	0.816	0.033	4.68034
100244963	6.386	1.846	1.78731
100245558	117.476	30.493	1.94543
100245771	16.22	2.92	2.46802
100246160	0.276	0.016	4.00791
100246605	0.563	0.183	1.6294
100248383	12.52	3.966	1.65191
100248959	6.42	2.876	1.13936
100249492	1.013	0.083	3.51887
100249722	0.77	0.13	2.54396
100250017	2.963	1.156	1.35305
100250947	0.336	0.06	2.51041
100251104	0.916	0.076	3.54396
100251783	3.643	0.44	3.04605
100254320	9.186	0.973	3.2576
100853472	1.203	0.153	2.9644
100853539	0.236	0	5.00791
104877823	2.946	0.076	4.74018
104881670	0.456	0.18	1.34895
104882320	0.396	0.096	2.0668
100260656	20.703	3.396	2.60881
100260989	1.206	0.07	4.0668
100261001	14.91	6.913	1.10135
100263069	34.966	14.326	1.28607
100265568	0.96	0.09	3.70835
100232899	15.123	39.713	-1.4875
100233018	12.813	43.133	-1.88497
100233135	6.996	16.406	-1.22277
100242243	0.31	2.543	-3.0325
100243528	0.62	2.266	-1.88933
100243880	0.283	0.916	-1.68599
100244939	0.136	1.93	-3.82498
100246003	0.086	27.603	-8.33194
100248153	0.153	1.75	-3.43503
100249216	0.096	1.086	-3.47014
100253313	0.673	1.563	-1.20813
100254518	1.13	6.866	-2.59811
100256383	0.046	3.986	-6.49988
100257755	2.603	5.84	-1.17709
100259502	1.136	4.25	-1.89344
100260647	0.263	1.363	-2.34259
100261618	0	2.046	-7.74698
100265304	1.546	3.426	-1.14019
100267575	0.746	23.576	-4.98172

## Sheet: Supplementary Table S5
Table S5 Anthocyanin-related R2R3-MYB regulators from various species
R2R3 MYB regulators	Species	Gene ID
AtMYB4	Arabidopsis thaliana	NP_195574.1
AtMYB7	Arabidopsis thaliana	NP_179263.1
PhMYB27	Petunia x hybrida	AHX24372.1
StMYBA1	Solanum tuberosum	NP_001305538.1
NtAn2	Nicotiana tabacum	NP_001312447.1
PhAN2	Petunia x hybrida	BAP28593.1
CaA	Capsicum annuum	NP_001311547.1
GhMYB10	Gerbera hybrid	CAD87010.1
AmROSEA1	Antirrhinum majus	ABB83826.1
AmROSEA2	Antirrhinum majus	ABB83827.1
lbMYB1	Ipomoea batatas	AGE92356.1
InMYB2	Ipomoea nil	BAE94709.1
InMYB3	Ipomoea nil	BAE94710.1
InMYB1	Ipomoea nil	XP_019184336.1
AtMYB13	Arabidopsis thaliana	NP_176811.1
AtPAP1	Arabidopsis thaliana	NP_176057.1
AtMYB114	Arabidopsis thaliana	NP_176812.1
AtPAP2	Arabidopsis thaliana	NP_176813.1
RhMYB10	Rosa hybrid	ABX79949.1
FaMYB10	Fragaria x ananassa	ABX79947.1
FvMYB10	Fragaria vesca	ABX79948.1
RiMYB10	Rubus idaeus	ABX79950.1
CoMYB10	Cydonia oblonga	ABX71483.1
MdMYB1	Malus domestica	NP_001288045.1
MdMYB10	Malus domestica	NP_001315777.1
PbMYB10	Pyrus x bretschneideri	AGZ15307.1
PprMYB10	Pyrus pyrifolia var. culta	ADN26574.1
PdMYB10	Prunus dulcis	ABX79944.1
MgMYB10	Mespilus germanica	ABX71486.1
PavMYB10	Prunus avium	ALH21137.1
ParMYB10	Prunus armeniaca	ABX71490.1
PsMYB10	Prunus salicina	ABX79946.1
SIMYB12	Solanum lycopersicum	NP_001234401.1
ZmP	Zea mays	NP_001278607.1
FaMYB1	Fragaria x ananassa	AAK84064.1
OSMYB4	Oryza sativa	BAA23340.1
PhPH4	Petunia x hybrida	BAP28594.1
AtTT2	Arabidopsis thaliana	OAO91653.1
PmMBF1	Picea mariana	AAA82943.1
MdMYB9	Malus domestica	ABB84757.1
OsC1	Oryza sativa Japonica	XP_015642631.1
ZmC1	Zea mays	AAK09327.1
ZmPL	Zea mays	XP_008648335.1
SIANT1	Solanum lycopersicum	NP_001234417.1
